# Supplementary material for: Bis[4-(2-carbamoylhydrazin-1-yl­idene-κ2 N 1,O)-5-hydroxy­methyl-2-methyl­pyridinium-3-olato-κO 3]cobalt(II) dinitrate dihydrate
Source: Acta Crystallogr Sect E Struct Rep Online. 2010 Mar 13;66(Pt 4):m408–9. doi: 10.1107/S1600536810003570 (PMC2984000; doi:10.1107/S1600536810003570)
Supplement: Supplementary file 1 [file e-66-0m408-sup1.cif]

##############################################################################
###                                                                        ###
###        Electronic paper (Acta Crystallographica Section E)             ###
###                                                                        ###
##############################################################################
#                                                                            #
# This CIF contains the data in a paper accepted for publication in Acta     #
# Crystallographica Section E. It conforms to the requirements of Notes      #
# for Authors for Section E, and has been peer reviewed under the auspices   #
# of the IUCr Commission on Journals.                                        #
#                                                                            #
# Full details of the Crystallographic Information File format               #
# are given in the paper "The Crystallographic Information File (CIF):       #
# a New Standard Archive File for Crystallography" by S. R. Hall, F. H.      #
# Allen and I. D. Brown [Acta Cryst. (1991), A47, 655-685].                  #
#                                                                            #
# The current version of the core CIF dictionary is obtainable from          #
# ftp://ftp.iucr.org/pub/cif_core.dic. The current version number is 2.4.    #
#                                                                            #
# Software is freely available for graphical display of the structure(s) in  #
# this CIF.  For information consult the CIF home page http://www.iucr.org/  #
# cif/home.html                                                              #
#                                                                            #
# This file may be used for bona fide research purposes within the           #
# scientific community so long as proper attribution is given to the journal # 
# article from which it was obtained.                                        #
#                                                                            #
##############################################################################
                                             
data_I
_audit_creation_method     CRYSTALS_ver_12.86
_chemical_name_systematic
;
Bis[4-(2-carbamoylhydrazin-1-ylidene-\k^2^<i>N</i>^1^,<i>O</i>)-5-
hydroxymethyl-2-methylpyridinium-3-olato-\k<i>O</i>^3^]cobalt(II)
dinitrate dihydrate
;
_chemical_formula_moiety     'C18 H24 Co N8 O6 2+, 2(N O3 -), 2(H2 O)'
_chemical_formula_sum     'C18 H28 Co1 N10 O14'
_chemical_formula_iupac     '[Co (C9 H12 N4 O3)2] (N O3)2, 2H2 O'
_chemical_formula_weight     667.41
_chemical_melting_point     .
_symmetry_cell_setting     'Monoclinic'
_symmetry_space_group_name_H-M     'P 21/c'
_symmetry_space_group_name_Hall     '-P 2ybc'
loop_
    _symmetry_equiv_pos_as_xyz
    'x,y,z'
    '-x,-y,-z'
    '-x,y+1/2,-z+1/2'
    'x,-y+1/2,z+1/2'
_cell_length_a     11.03580(10)
_cell_length_b     18.4859(2)
_cell_length_c     13.83800(10)
_cell_angle_alpha     90
_cell_angle_beta     106.5705(6)
_cell_angle_gamma     90
_cell_volume     2705.80(4)
_cell_formula_units_Z     4
_cell_measurement_reflns_used     6300
_cell_measurement_theta_min     5
_cell_measurement_theta_max     27
_cell_measurement_temperature     150
_exptl_crystal_description     'block'
_exptl_crystal_colour     'green'
_exptl_crystal_size_max     0.38
_exptl_crystal_size_mid     0.08
_exptl_crystal_size_min     0.03
_exptl_crystal_density_diffrn     1.638
_exptl_crystal_density_meas     ?
_exptl_crystal_density_method     'not measured'
_exptl_crystal_F_000     1380
_exptl_absorpt_coefficient_mu     0.722
_exptl_absorpt_correction_type     multi-scan
_exptl_absorpt_process_details     'DENZO/SCALEPACK (Otwinowski & Minor, 1997)'
_exptl_absorpt_correction_T_min     0.92
_exptl_absorpt_correction_T_max     0.98
_diffrn_ambient_temperature     150
_diffrn_radiation_type     'Mo K\a'
_diffrn_radiation_wavelength     0.71073
_diffrn_radiation_monochromator     'graphite'
_diffrn_measurement_device_type     'Nonius KappaCCD'
_diffrn_measurement_device     'Nonius KappaCCD'
_diffrn_measurement_method     \w
_diffrn_reflns_number     38405
_diffrn_reflns_av_R_equivalents     0.056
_diffrn_reflns_theta_min     5.112
_diffrn_reflns_theta_max     27.478
_diffrn_reflns_theta_full     26.928
_diffrn_measured_fraction_theta_max     0.992
_diffrn_measured_fraction_theta_full     0.992
_diffrn_reflns_limit_h_min     -14
_diffrn_reflns_limit_h_max     14
_diffrn_reflns_limit_k_min     -23
_diffrn_reflns_limit_k_max     23
_diffrn_reflns_limit_l_min     -17
_diffrn_reflns_limit_l_max     17
_diffrn_standards_number     0
_diffrn_standards_interval_count     .
_diffrn_standards_interval_time     .
_diffrn_standards_decay_%     .
_reflns_number_total     6133
_reflns_number_gt     4121
_reflns_threshold_expression     I>2\s(I)
_refine_ls_structure_factor_coef     F
_refine_ls_matrix_type     full
_refine_ls_R_factor_all     0.0467
_refine_ls_R_factor_gt     0.0329
_refine_ls_wR_factor_all     0.0413
_refine_ls_wR_factor_gt     0.0340
_refine_ls_wR_factor_ref     0.0413
_refine_ls_goodness_of_fit_ref     1.1374
_refine_ls_number_reflns     5212
_refine_ls_number_parameters     389
_refine_ls_number_restraints     0
_refine_ls_hydrogen_treatment     constr
_refine_ls_weighting_scheme     calc
_refine_ls_weighting_details
;
 Method, part 1, Chebychev polynomial, (Watkin, 1994, Prince, 1982)
 [weight] = 1.0/[A~0~*T~0~(x)+A~1~*T~1~(x) ... +A~n-1~]*T~n-1~(x)]
 where A~i~ are the Chebychev coefficients listed below and x= Fcalc/Fmax
 Method = Robust Weighting (Prince, 1982)
 W = [weight] * [1-(deltaF/6*sigmaF)^2^]^2^
 A~i~ are:
 0.444 0.165 0.244
;
_atom_sites_solution_hydrogens     geom
_atom_sites_solution_primary     direct
_refine_ls_shift/su_max     0.000842
_refine_diff_density_max     0.56
_refine_diff_density_min     -0.42
_refine_ls_extinction_method     'Larson (1970), Equation 22'
_refine_ls_extinction_coef     80(17)
loop_
    _atom_type_symbol
    _atom_type_scat_dispersion_real
    _atom_type_scat_dispersion_imag
    _atom_type_scat_source
    C 0.0033 0.0016 'International Tables Vol C 4.2.6.8 and 6.1.1.4'
    H 0.0000 0.0000 'International Tables Vol C 4.2.6.8 and 6.1.1.4'
    Co 0.3494 0.9721 'International Tables Vol C 4.2.6.8 and 6.1.1.4'
    N 0.0061 0.0033 'International Tables Vol C 4.2.6.8 and 6.1.1.4'
    O 0.0106 0.0060 'International Tables Vol C 4.2.6.8 and 6.1.1.4'
_computing_data_collection     'COLLECT (Nonius, 2001)'
_computing_cell_refinement     'DENZO/SCALEPACK (Otwinowski & Minor, 1997)'
_computing_data_reduction     'DENZO/SCALEPACK (Otwinowski & Minor, 1997)'
_computing_structure_solution     'SIR92 (Altomare <i>et al.</i>,  1994)'
_computing_structure_refinement     'CRYSTALS (Betteridge <i>et al.</i>,  2003)'
_computing_molecular_graphics
           'CAMERON (Watkin <i>et al.</i>,  1996) and SHELXTL (Sheldrick, 2008)'
_computing_publication_material     'CRYSTALS (Betteridge <i>et al.</i>,  2003)'
loop_
    _atom_site_type_symbol
    _atom_site_label
    _atom_site_fract_x
    _atom_site_fract_y
    _atom_site_fract_z
    _atom_site_U_iso_or_equiv
    _atom_site_adp_type
    _atom_site_occupancy
    _atom_site_disorder_assembly
    _atom_site_disorder_group
    Co Co1 0.97214(3) 0.479038(15) 0.21508(2) 0.0178 Uani 1.0000 . .
    O O2 1.10949(15) 0.41005(8) 0.18293(11) 0.0221 Uani 1.0000 . .
    C C3 1.1436(2) 0.35913(12) 0.24402(16) 0.0197 Uani 1.0000 . .
    N N4 1.22358(19) 0.30776(11) 0.23500(15) 0.0266 Uani 1.0000 . .
    N N5 1.09857(18) 0.35397(10) 0.32629(14) 0.0237 Uani 1.0000 . .
    N N6 1.01658(17) 0.40702(10) 0.33633(13) 0.0189 Uani 1.0000 . .
    C C7 0.9609(2) 0.39890(12) 0.40564(16) 0.0191 Uani 1.0000 . .
    C C8 0.8744(2) 0.45254(11) 0.42558(16) 0.0183 Uani 1.0000 . .
    C C9 0.8127(2) 0.43675(12) 0.50011(16) 0.0200 Uani 1.0000 . .
    C C10 0.8221(2) 0.36423(12) 0.55277(17) 0.0232 Uani 1.0000 . .
    O O11 0.94816(15) 0.34273(8) 0.60528(11) 0.0235 Uani 1.0000 . .
    C C12 0.7357(2) 0.48771(12) 0.52394(17) 0.0229 Uani 1.0000 . .
    N N13 0.71667(17) 0.55170(10) 0.47433(14) 0.0226 Uani 1.0000 . .
    C C14 0.7688(2) 0.56970(12) 0.40180(16) 0.0201 Uani 1.0000 . .
    C C15 0.85115(19) 0.52005(12) 0.37386(15) 0.0186 Uani 1.0000 . .
    O O16 0.90135(15) 0.54119(8) 0.30417(12) 0.0230 Uani 1.0000 . .
    C C17 0.7403(2) 0.64164(12) 0.35176(18) 0.0256 Uani 1.0000 . .
    O O18 1.11612(15) 0.55823(9) 0.23239(11) 0.0246 Uani 1.0000 . .
    C C19 1.1000(2) 0.59940(12) 0.15863(16) 0.0195 Uani 1.0000 . .
    N N20 0.99748(17) 0.59111(10) 0.07567(14) 0.0211 Uani 1.0000 . .
    N N21 0.91416(17) 0.53710(9) 0.08134(13) 0.0187 Uani 1.0000 . .
    C C22 0.8162(2) 0.52824(12) 0.00484(16) 0.0191 Uani 1.0000 . .
    C C23 0.7192(2) 0.47389(12) 0.00103(16) 0.0197 Uani 1.0000 . .
    C C24 0.7303(2) 0.42092(12) 0.07771(17) 0.0212 Uani 1.0000 . .
    O O25 0.82772(15) 0.41181(8) 0.15522(12) 0.0231 Uani 1.0000 . .
    C C26 0.6286(2) 0.37144(13) 0.06785(18) 0.0271 Uani 1.0000 . .
    N N27 0.52905(19) 0.37585(12) -0.01369(16) 0.0308 Uani 1.0000 . .
    C C28 0.5171(2) 0.42374(14) -0.08929(18) 0.0288 Uani 1.0000 . .
    C C29 0.6111(2) 0.47329(13) -0.08471(16) 0.0225 Uani 1.0000 . .
    C C30 0.5993(2) 0.52333(13) -0.17260(16) 0.0253 Uani 1.0000 . .
    O O31 0.49006(17) 0.50463(10) -0.25181(14) 0.0361 Uani 1.0000 . .
    C C32 0.6314(3) 0.31578(15) 0.1459(2) 0.0380 Uani 1.0000 . .
    N N33 1.17911(19) 0.65324(11) 0.15436(15) 0.0266 Uani 1.0000 . .
    O O34 0.92284(17) 0.30192(9) 0.05176(13) 0.0298 Uani 1.0000 . .
    O O35 0.71622(18) 0.80490(10) 0.60566(13) 0.0335 Uani 1.0000 . .
    N N36 0.75110(18) 0.79336(10) 0.52883(14) 0.0225 Uani 1.0000 . .
    O O37 0.68648(16) 0.81769(9) 0.44575(12) 0.0291 Uani 1.0000 . .
    O O38 0.85047(15) 0.75880(9) 0.53404(13) 0.0298 Uani 1.0000 . .
    O O39 0.41254(18) 0.62823(12) 0.31113(15) 0.0467 Uani 1.0000 . .
    O O40 0.5576(2) 0.67311(12) 0.50711(15) 0.0484 Uani 1.0000 . .
    N N41 0.51580(19) 0.64733(13) 0.57582(15) 0.0311 Uani 1.0000 . .
    O O42 0.5441(2) 0.58280(11) 0.59929(16) 0.0453 Uani 1.0000 . .
    O O43 0.4521(2) 0.68264(14) 0.61762(18) 0.0566 Uani 1.0000 . .
    H H71 0.9774 0.3573 0.4460 0.0228 Uiso 1.0000 . .
    H H101 0.7720 0.3664 0.6016 0.0279 Uiso 1.0000 . .
    H H102 0.7876 0.3265 0.5016 0.0267 Uiso 1.0000 . .
    H H121 0.6942 0.4791 0.5765 0.0442 Uiso 1.0000 . .
    H H172 0.8136 0.6724 0.3747 0.0384 Uiso 1.0000 . .
    H H173 0.7197 0.6360 0.2794 0.0387 Uiso 1.0000 . .
    H H221 0.8066 0.5589 -0.0502 0.0232 Uiso 1.0000 . .
    H H271 0.4677 0.3462 -0.0184 0.0362 Uiso 1.0000 . .
    H H301 0.5918 0.5725 -0.1507 0.0287 Uiso 1.0000 . .
    H H302 0.6725 0.5194 -0.1970 0.0290 Uiso 1.0000 . .
    H H321 0.5552 0.2872 0.1270 0.0565 Uiso 1.0000 . .
    H H322 0.6385 0.3400 0.2085 0.0563 Uiso 1.0000 . .
    H H323 0.7039 0.2852 0.1537 0.0561 Uiso 1.0000 . .
    H H325 0.9802 0.3770 0.6409 0.0357 Uiso 1.0000 . .
    H H11 0.4517 0.6415 0.3701 0.0682 Uiso 1.0000 . .
    H H17 0.4888 0.5336 -0.2964 0.0494 Uiso 1.0000 . .
    H H23 0.6697 0.6643 0.3664 0.0389 Uiso 1.0000 . .
    H H45 0.4494 0.5912 0.2972 0.0683 Uiso 1.0000 . .
    H H7 0.9433 0.2609 0.0759 0.0456 Uiso 1.0000 . .
    H H19 0.9005 0.3256 0.0950 0.0455 Uiso 1.0000 . .
    H H324 0.4444 0.4228 -0.1444 0.0326 Uiso 1.0000 . .
    H H131 0.6742 0.5791 0.4884 0.0126 Uiso 1.0000 . .
    H H2 1.1172 0.3178 0.3671 0.0294 Uiso 1.0000 . .
    H H3 1.2527 0.3079 0.1833 0.0331 Uiso 1.0000 . .
    H H4 1.2454 0.6582 0.2043 0.0307 Uiso 1.0000 . .
    H H5 1.1634 0.6795 0.0993 0.0304 Uiso 1.0000 . .
    H H6 1.2462 0.2740 0.2810 0.0331 Uiso 1.0000 . .
    H H9 0.9850 0.6186 0.0235 0.0258 Uiso 1.0000 . .
loop_
    _atom_site_aniso_label
    _atom_site_aniso_U_11
    _atom_site_aniso_U_22
    _atom_site_aniso_U_33
    _atom_site_aniso_U_12
    _atom_site_aniso_U_13
    _atom_site_aniso_U_23
    Co1 0.02145(15) 0.01664(15) 0.01580(14) 0.00014(12) 0.00608(10) 0.00114(12)
    O2 0.0268(8) 0.0207(8) 0.0212(8) 0.0020(6) 0.0105(6) 0.0033(6)
    C3 0.0217(11) 0.0196(10) 0.0184(10) -0.0021(8) 0.0069(8) -0.0006(8)
    N4 0.0329(11) 0.0264(10) 0.0243(10) 0.0087(9) 0.0145(8) 0.0036(8)
    N5 0.0311(10) 0.0208(9) 0.0223(9) 0.0101(8) 0.0127(8) 0.0064(8)
    N6 0.0211(9) 0.0188(9) 0.0178(9) 0.0039(7) 0.0071(7) 0.0009(7)
    C7 0.0238(11) 0.0176(10) 0.0164(10) 0.0019(8) 0.0062(8) 0.0022(8)
    C8 0.0186(10) 0.0196(10) 0.0167(10) -0.0011(8) 0.0050(8) -0.0021(8)
    C9 0.0193(10) 0.0224(11) 0.0185(10) -0.0027(9) 0.0057(8) -0.0014(9)
    C10 0.0253(11) 0.0230(11) 0.0237(11) -0.0030(9) 0.0107(9) 0.0013(9)
    O11 0.0276(8) 0.0198(7) 0.0226(8) -0.0004(6) 0.0064(6) -0.0011(6)
    C12 0.0226(11) 0.0268(11) 0.0211(11) -0.0017(9) 0.0091(9) 0.0013(9)
    N13 0.0198(9) 0.0240(9) 0.0254(10) 0.0046(8) 0.0089(8) -0.0033(8)
    C14 0.0191(10) 0.0209(10) 0.0191(10) -0.0022(8) 0.0036(8) -0.0036(8)
    C15 0.0195(10) 0.0194(10) 0.0167(10) -0.0013(9) 0.0052(8) -0.0021(9)
    O16 0.0298(8) 0.0180(7) 0.0241(8) 0.0012(6) 0.0126(7) 0.0028(6)
    C17 0.0278(12) 0.0213(11) 0.0279(12) 0.0040(9) 0.0083(9) 0.0009(9)
    O18 0.0267(8) 0.0256(8) 0.0206(8) -0.0039(7) 0.0052(6) 0.0002(7)
    C19 0.0205(10) 0.0186(10) 0.0202(10) -0.0003(8) 0.0069(8) -0.0015(8)
    N20 0.0225(9) 0.0188(9) 0.0213(9) -0.0057(7) 0.0052(7) 0.0038(7)
    N21 0.0206(9) 0.0167(9) 0.0203(9) -0.0014(7) 0.0080(7) -0.0002(7)
    C22 0.0209(10) 0.0203(10) 0.0173(10) 0.0004(9) 0.0073(8) 0.0014(8)
    C23 0.0200(10) 0.0202(10) 0.0195(10) 0.0006(9) 0.0069(8) -0.0020(9)
    C24 0.0215(11) 0.0189(10) 0.0240(11) -0.0003(9) 0.0078(9) -0.0021(9)
    O25 0.0245(8) 0.0198(8) 0.0236(8) -0.0008(6) 0.0045(6) 0.0030(6)
    C26 0.0262(12) 0.0242(11) 0.0318(12) -0.0044(10) 0.0099(10) 0.0003(10)
    N27 0.0240(10) 0.0326(11) 0.0350(11) -0.0106(9) 0.0074(9) 0.0000(9)
    C28 0.0256(12) 0.0330(13) 0.0260(12) -0.0037(10) 0.0044(10) -0.0007(10)
    C29 0.0209(10) 0.0261(11) 0.0213(10) -0.0020(9) 0.0074(9) -0.0039(9)
    C30 0.0243(11) 0.0282(12) 0.0196(10) -0.0045(10) 0.0003(9) -0.0004(9)
    O31 0.0329(9) 0.0399(10) 0.0267(8) -0.0085(8) -0.0057(7) 0.0034(8)
    C32 0.0332(14) 0.0317(13) 0.0471(16) -0.0090(11) 0.0083(12) 0.0121(12)
    N33 0.0265(10) 0.0259(10) 0.0250(10) -0.0084(8) 0.0035(8) 0.0008(8)
    O34 0.0397(10) 0.0207(8) 0.0301(9) 0.0015(7) 0.0116(8) 0.0012(7)
    O35 0.0469(11) 0.0349(10) 0.0232(8) 0.0128(8) 0.0175(8) 0.0032(7)
    N36 0.0275(10) 0.0190(9) 0.0227(10) 0.0016(8) 0.0101(8) 0.0030(7)
    O37 0.0326(9) 0.0322(9) 0.0234(8) 0.0104(7) 0.0094(7) 0.0086(7)
    O38 0.0265(9) 0.0322(9) 0.0323(9) 0.0096(7) 0.0111(7) 0.0091(7)
    O39 0.0335(10) 0.0616(14) 0.0390(11) 0.0035(9) 0.0009(8) -0.0149(10)
    O40 0.0599(13) 0.0568(13) 0.0304(10) -0.0153(11) 0.0161(9) 0.0023(9)
    N41 0.0272(11) 0.0426(13) 0.0229(10) 0.0009(9) 0.0060(8) -0.0030(9)
    O42 0.0497(12) 0.0437(12) 0.0462(12) 0.0081(10) 0.0199(10) 0.0034(9)
    O43 0.0491(13) 0.0671(15) 0.0602(14) 0.0178(11) 0.0264(11) -0.0122(12)
loop_
    _geom_bond_atom_site_label_1
    _geom_bond_atom_site_label_2
    _geom_bond_site_symmetry_1
    _geom_bond_site_symmetry_2
    _geom_bond_distance
    _geom_bond_publ_flag
    Co1 O2 . . 2.1228(15) n
    Co1 N6 . . 2.0878(18) n
    Co1 O16 . . 2.0000(15) n
    Co1 O18 . . 2.1232(16) n
    Co1 N21 . . 2.0763(18) n
    Co1 O25 . . 2.0044(16) n
    O2 C3 . . 1.249(3) n
    C3 N4 . . 1.327(3) n
    C3 N5 . . 1.369(3) n
    N4 H3 . . 0.864 no
    N4 H6 . . 0.875 no
    N5 N6 . . 1.368(2) n
    N5 H2 . . 0.861 no
    N6 C7 . . 1.287(3) n
    C7 C8 . . 1.457(3) n
    C7 H71 . . 0.937 no
    C8 C9 . . 1.419(3) n
    C8 C15 . . 1.425(3) n
    C9 C10 . . 1.515(3) n
    C9 C12 . . 1.370(3) n
    C10 O11 . . 1.430(3) n
    C10 H101 . . 0.988 no
    C10 H102 . . 0.990 no
    O11 H325 . . 0.818 no
    C12 N13 . . 1.354(3) n
    C12 H121 . . 0.977 no
    N13 C14 . . 1.334(3) n
    N13 H131 . . 0.753 no
    C14 C15 . . 1.421(3) n
    C14 C17 . . 1.491(3) n
    C15 O16 . . 1.302(3) n
    C17 H172 . . 0.965 no
    C17 H173 . . 0.967 no
    C17 H23 . . 0.955 no
    O18 C19 . . 1.245(3) n
    C19 N20 . . 1.371(3) n
    C19 N33 . . 1.336(3) n
    N20 N21 . . 1.375(2) n
    N20 H9 . . 0.861 no
    N21 C22 . . 1.290(3) n
    C22 C23 . . 1.458(3) n
    C22 H221 . . 0.931 no
    C23 C24 . . 1.423(3) n
    C23 C29 . . 1.422(3) n
    C24 O25 . . 1.295(3) n
    C24 C26 . . 1.424(3) n
    C26 N27 . . 1.334(3) n
    C26 C32 . . 1.485(3) n
    N27 C28 . . 1.348(3) n
    N27 H271 . . 0.859 no
    C28 C29 . . 1.372(3) n
    C28 H324 . . 0.935 no
    C29 C30 . . 1.504(3) n
    C30 O31 . . 1.421(3) n
    C30 H301 . . 0.970 no
    C30 H302 . . 0.964 no
    O31 H17 . . 0.814 no
    C32 H321 . . 0.964 no
    C32 H322 . . 0.959 no
    C32 H323 . . 0.961 no
    N33 H4 . . 0.856 no
    N33 H5 . . 0.878 no
    O34 H7 . . 0.834 no
    O34 H19 . . 0.833 no
    O35 N36 . . 1.248(2) n
    N36 O37 . . 1.251(2) n
    N36 O38 . . 1.253(2) n
    O39 H11 . . 0.844 no
    O39 H45 . . 0.847 no
    O40 N41 . . 1.262(3) n
    N41 O42 . . 1.252(3) n
    N41 O43 . . 1.219(3) n
loop_
    _geom_angle_atom_site_label_1
    _geom_angle_atom_site_label_2
    _geom_angle_atom_site_label_3
    _geom_angle_site_symmetry_1
    _geom_angle_site_symmetry_2
    _geom_angle_site_symmetry_3
    _geom_angle
    _geom_angle_publ_flag
    O2 Co1 N6 . . . 76.54(6) n
    O2 Co1 O16 . . . 154.44(7) n
    N6 Co1 O16 . . . 85.09(7) n
    O2 Co1 O18 . . . 83.21(6) n
    N6 Co1 O18 . . . 110.63(7) n
    O16 Co1 O18 . . . 86.89(6) n
    O2 Co1 N21 . . . 100.41(6) n
    N6 Co1 N21 . . . 171.12(7) n
    O16 Co1 N21 . . . 100.21(7) n
    O18 Co1 N21 . . . 76.98(6) n
    O2 Co1 O25 . . . 94.13(6) n
    N6 Co1 O25 . . . 85.04(7) n
    O16 Co1 O25 . . . 101.92(7) n
    O18 Co1 O25 . . . 162.82(6) n
    N21 Co1 O25 . . . 86.88(7) n
    Co1 O2 C3 . . . 113.95(13) n
    O2 C3 N4 . . . 123.8(2) n
    O2 C3 N5 . . . 120.31(19) n
    N4 C3 N5 . . . 115.94(19) n
    C3 N4 H3 . . . 119.3 no
    C3 N4 H6 . . . 120.1 no
    H3 N4 H6 . . . 120.6 no
    C3 N5 N6 . . . 116.22(18) n
    C3 N5 H2 . . . 121.6 no
    N6 N5 H2 . . . 122.1 no
    Co1 N6 N5 . . . 112.70(13) n
    Co1 N6 C7 . . . 128.37(15) n
    N5 N6 C7 . . . 117.54(18) n
    N6 C7 C8 . . . 122.68(19) n
    N6 C7 H71 . . . 119.1 no
    C8 C7 H71 . . . 118.2 no
    C7 C8 C9 . . . 118.30(19) n
    C7 C8 C15 . . . 122.33(19) n
    C9 C8 C15 . . . 119.37(19) n
    C8 C9 C10 . . . 123.38(19) n
    C8 C9 C12 . . . 119.5(2) n
    C10 C9 C12 . . . 117.05(19) n
    C9 C10 O11 . . . 114.45(18) n
    C9 C10 H101 . . . 108.5 no
    O11 C10 H101 . . . 108.5 no
    C9 C10 H102 . . . 108.7 no
    O11 C10 H102 . . . 106.7 no
    H101 C10 H102 . . . 110.0 no
    C10 O11 H325 . . . 106.4 no
    C9 C12 N13 . . . 119.7(2) n
    C9 C12 H121 . . . 121.5 no
    N13 C12 H121 . . . 118.8 no
    C12 N13 C14 . . . 124.19(19) n
    C12 N13 H131 . . . 118.4 no
    C14 N13 H131 . . . 117.4 no
    N13 C14 C15 . . . 119.4(2) n
    N13 C14 C17 . . . 119.5(2) n
    C15 C14 C17 . . . 121.12(19) n
    C8 C15 C14 . . . 117.81(19) n
    C8 C15 O16 . . . 125.55(19) n
    C14 C15 O16 . . . 116.61(19) n
    Co1 O16 C15 . . . 127.43(14) n
    C14 C17 H172 . . . 109.0 no
    C14 C17 H173 . . . 109.9 no
    H172 C17 H173 . . . 109.3 no
    C14 C17 H23 . . . 111.7 no
    H172 C17 H23 . . . 109.2 no
    H173 C17 H23 . . . 107.6 no
    Co1 O18 C19 . . . 113.69(14) n
    O18 C19 N20 . . . 120.60(19) n
    O18 C19 N33 . . . 123.3(2) n
    N20 C19 N33 . . . 116.08(19) n
    C19 N20 N21 . . . 116.04(17) n
    C19 N20 H9 . . . 122.1 no
    N21 N20 H9 . . . 121.8 no
    Co1 N21 N20 . . . 112.65(13) n
    Co1 N21 C22 . . . 129.72(15) n
    N20 N21 C22 . . . 117.59(18) n
    N21 C22 C23 . . . 123.5(2) n
    N21 C22 H221 . . . 117.8 no
    C23 C22 H221 . . . 118.6 no
    C22 C23 C24 . . . 122.8(2) n
    C22 C23 C29 . . . 117.9(2) n
    C24 C23 C29 . . . 119.3(2) n
    C23 C24 O25 . . . 125.6(2) n
    C23 C24 C26 . . . 118.2(2) n
    O25 C24 C26 . . . 116.2(2) n
    Co1 O25 C24 . . . 129.50(14) n
    C24 C26 N27 . . . 118.6(2) n
    C24 C26 C32 . . . 121.5(2) n
    N27 C26 C32 . . . 119.9(2) n
    C26 N27 C28 . . . 124.9(2) n
    C26 N27 H271 . . . 117.8 no
    C28 N27 H271 . . . 117.4 no
    N27 C28 C29 . . . 119.8(2) n
    N27 C28 H324 . . . 119.4 no
    C29 C28 H324 . . . 120.8 no
    C23 C29 C28 . . . 119.2(2) n
    C23 C29 C30 . . . 121.9(2) n
    C28 C29 C30 . . . 118.9(2) n
    C29 C30 O31 . . . 109.48(19) n
    C29 C30 H301 . . . 108.6 no
    O31 C30 H301 . . . 109.9 no
    C29 C30 H302 . . . 110.4 no
    O31 C30 H302 . . . 108.9 no
    H301 C30 H302 . . . 109.6 no
    C30 O31 H17 . . . 104.6 no
    C26 C32 H321 . . . 110.3 no
    C26 C32 H322 . . . 108.3 no
    H321 C32 H322 . . . 109.9 no
    C26 C32 H323 . . . 109.5 no
    H321 C32 H323 . . . 110.0 no
    H322 C32 H323 . . . 108.8 no
    C19 N33 H4 . . . 117.6 no
    C19 N33 H5 . . . 118.7 no
    H4 N33 H5 . . . 123.5 no
    H7 O34 H19 . . . 107.0 no
    O35 N36 O37 . . . 119.20(19) n
    O35 N36 O38 . . . 121.04(19) n
    O37 N36 O38 . . . 119.76(18) n
    H11 O39 H45 . . . 108.0 no
    O40 N41 O42 . . . 115.9(2) n
    O40 N41 O43 . . . 122.6(2) n
    O42 N41 O43 . . . 121.4(2) n
loop_
    _geom_hbond_atom_site_label_D
    _geom_hbond_atom_site_label_H
    _geom_hbond_atom_site_label_A
    _geom_hbond_site_symmetry_D
    _geom_hbond_site_symmetry_H
    _geom_hbond_site_symmetry_A
    _geom_hbond_distance_DH
    _geom_hbond_distance_HA
    _geom_hbond_distance_DA
    _geom_hbond_angle_DHA
    _geom_hbond_publ_flag
    C7 H71 O11 . . . 0.94 2.33 2.992(3) 127 yes
    C17 H172 O11 . . 2_766 0.97 2.58 3.331(3) 135 yes
    C22 H221 O2 . . 2_765 0.93 2.35 3.153(3) 144 yes
    N27 H271 O35 . . 3_645 0.86 2.18 2.950(3) 149 yes
    N27 H271 N36 . . 3_645 0.86 2.57 3.400(3) 163 yes
    N27 H271 O37 . . 3_645 0.86 2.27 2.995(3) 142 yes
    C30 H301 O37 . . 4_564 0.97 2.49 3.369(3) 151 yes
    O11 H325 O16 . . 2_766 0.82 2.00 2.783(3) 159 yes
    O11 H325 O18 . . 2_766 0.82 2.59 3.132(3) 125 yes
    O39 H11 O40 . . . 0.84 2.01 2.851(3) 175 yes
    O31 H17 O42 . . 1_554 0.81 1.95 2.718(3) 158 yes
    C17 H23 O40 . . . 0.96 2.59 3.391(3) 141 yes
    O39 H45 O31 . . 2_665 0.85 2.05 2.892(3) 171 yes
    O34 H7 O11 . . 4_554 0.83 1.96 2.767(3) 164 yes
    O34 H19 C24 . . . 0.83 2.54 3.149(3) 131 yes
    O34 H19 O25 . . . 0.83 2.06 2.852(3) 158 yes
    N13 H131 O40 . . . 0.75 2.22 2.963(3) 169 yes
    N13 H131 O42 . . . 0.75 2.38 2.971(3) 136 yes
    N5 H2 O38 . . 2_766 0.86 1.93 2.789(3) 174 yes
    N4 H3 O37 . . 3_745 0.86 2.09 2.948(3) 174 yes
    N33 H4 O39 . . 1_655 0.86 2.08 2.893(3) 158 yes
    N33 H5 O34 . . 2_765 0.88 2.06 2.874(3) 153 yes
    N4 H6 O35 . . 2_766 0.88 2.09 2.967(3) 174 yes
    N20 H9 O34 . . 2_765 0.86 2.21 2.946(3) 143 yes
data_global
_journal_date_recd_electronic     2010-01-11
_journal_date_accepted     2010-01-28
_journal_name_full     'Acta Crystallographica, Section E'
_journal_year     2010
_journal_volume     66
_journal_issue      4
_journal_page_first     m408
_journal_page_last     m409
_journal_paper_category     QM
_journal_coeditor_code     LH2980
_publ_contact_author_name     'Vidovic, Dragoslav'
_publ_contact_author_address
;
Chemistry Research Laboratory,
Department of Chemistry,
University of Oxford,
Mansfield Rd.,
Oxford.
OX1 3TA,
United Kingdom
;
_publ_contact_author_email     drasko.vidovic@gmail.com
_publ_contact_author_fax     '0186 527 2690'
_publ_contact_author_phone     '0186 528 5137'
_publ_section_title
;\
Bis[4-(2-carbamoylhydrazin-1-ylidene-\k^2^<i>N</i>^1^,<i>O</i>)-5-\
hydroxymethyl-2-methylpyridinium-3-olato-\k<i>O</i>^3^]cobalt(II) dinitrate
dihydrate
;
loop_
    _publ_author_name
    _publ_author_address
    'Vidovic, Dragoslav'
;
Chemistry Research Laboratory,
Chemistry Department,
University of Oxford,
Mansfield Road,
Oxford OX1 3TA
England
;
    'Jevtovic, Violeta'
;
Department of Chemistry,
Faculty of Sciences,
University of Novi Sad,
21000 Novi Sad,
Trg D. Obradovica 3,
Serbia
;
